# Supplementary material for: Hemotin, a Regulator of Phagocytosis Encoded by a Small ORF and Conserved across Metazoans
Source: PLoS Biol. 2016 Mar 25;14(3):e1002395. doi: 10.1371/journal.pbio.1002395 (PMC4807881; doi:10.1371/journal.pbio.1002395)
Supplement: S1 Data — OVI vacuolation in hemo loss of function (LOF) and rescues. Fig 2D. FYVE OAI in hemo LOF and rescues. Fig 2E. Pearson’s correlation coefficients between FYVE and Lysotracker in wild-type and hemoA4 mutants. Fig 2F. Pearson’s correlation coefficients of Hemo-GFP with FYVE and Lysotracker. Fig 3D. Measurements of pHrodo intensity in wild-type and hemoA4 mutants.Fig 3E. Prevalence of FYVE signal in pHrodo particles. Fig 3J. Average of bacteria expressing mCherry inside hemocytes. Fig 3L. Average of endogenous bacteria in wild-type and hemoA4 mutants. Fig 3M. Percentage of mortality of wild-type and hemoA4 mutants in different conditions. Fig 5C. Lysotracker OAI values of nontransfected, control and snn-siRNAs. Fig 5G. OVI vacuolation values for hemo, snn, and 14-3-3ζ interaction. Fig 5H. FYVE OAI values used for hemotin, snn, and 14-3-3ζ interaction. Fig 6J. FYVE OAI values for hemo, 14-3-3ζ, mtm, and PI3K68D interactions. S1K Fig. Aggregation of Lysotracker particles values of hemo LOF and rescues. S2B and S2C Fig. Pearson’s correlation coefficients between Rab7 and Lysotracker markers in wild-type and hemoA4 mutants. S2D and S2E Fig. Pearson’s correlation coefficients between Rab7 and FYVE in wild-type and hemoA4 mutants. S3A Fig. Average number of pHRODO particles phagocytised per hemocyte after 20 and 40 minutes postinjection in wild-type and hemoA4 mutants. S3C and S3D Fig. Effect of bacterial infection on the life-span of wild-type flies and hemoA4 mutants. S5B Fig. Quantification of snn expression in Raw 264.7 cells, with and without si-snn treatment. S6 Fig. Ratio of average diameter of 3 FYVE vesicles per cell divided by the average hemoFL rescue value. (XLSX) [file pbio.1002395.s001.xlsx]

## Sheet: Figure 1O
	wild-type	hemoA4	UAS-hemo-RNAi	UAS-hemoFL;hemoA4	UAS-hemo-ORF;hemoA4	UAS-hemo-GFP;hemoA4	UAS-ORF2;hemoA4	CG7691-GF;hemoA4	UAS-hemoFS;hemoA4	frayPZ/hemoA4
Vacuolation measurements	0	0.26908	0.193853	0.0402173	0	0.000450074	0.462708	0.17569	0.264383	0.044529
Occupied Volume Index	0.0094837	0	0	0.00482222	0	0.107728	0.492895	0.0707902	0.175804	0.052237
(vacuole volume/centroid volume	0.174757	0.0987591	0.0256864	0.00887289	0	0	0.249984	0.180158	0.297957	0
	0.128303	0.040153	0.153893	0.0551662	0	0	0.311355	0.210382	0.153631	0.0305143
	0.0101588	0.0204784	0	0.0402173	0	0	0.255931	0.161874	0.24318	0.0899405
	0.0134701	0.0956407	0	0	0	0	0.855173	0.0785068	0.237079	0
	0.111007	0	0	0	0	0	0.0437536	0.165697	0.340973	0
	0.013888	0.129879	0	0	0	0	2.27731	0.171907	0.273513	0.0533032
	0.145342	0.158972	0	0	0	0.393461	0.285829	0.167383	0.296504	0.0600535
	0.013888	0.0816884	0	0	0	0	0.724683	0.125707	0.212651	0.10149
	0.0685077	0.0929724	0	0	0	0	0.472706	0.343564	0.19531	0.224244
	0	0.0621102	0.147335	0	0	0	1.38694	0.422948	0.08762	0.08261
	0	0.0402173	1.20501	0	0	0	0.31846	0.254683	0	0.0235189
	0.0126985	0	1.85231	0	0.112647	0	0.0544268	0.0526234	0.166133	0
	0.00369704	0.0535909	0.233974	0	0	0	0.530026	0.311728	0.304821	0.0288789
	0	0.0434321	1.70986	0	0	0	1.02434	0.131462	0.0571222	0.231807
	0	1.37674	0	0	0	0.0825243	0.0473221	0.268698	0.195421	0
	0.00591526	0.823635	0	0	0	0	0.0836173	0.0973012	0	0.0195176
	0	0.0357487	0	0	0	0	0.354787	0	0.315426	0.085142
	0.00411496	0.0215714	0	0	0	0	0.236032	0.299982	0.183819	0.122196
	0.00321481	0.0762232	0.339163	0	0	0	0.220054	0.187206	0.238698	0.118117
	0	0.282743	0.922491	0	0	0	0.296856	0	0.0460279	0.0702929
	0.00228252	0.0665145	0.479554	0	0	0	0.276056	0.322848	0.150113	0.0993932
	0.00980518	0.548929	1.2377	0	0	0	0.234167	0	0.241994	0.0699264
	0	0.279432		0	0	0	0.4141	0	0.256425	0.0826006
	0.141452	0.323346		0	0	0	0.229152	0.138986	0.230211	0.11062
	0.00443644	1.41172		0	0	0	0.128464	0.205581	0.174666	0.0433364
	0	0.317238		0	0	0	0.6094	0.239631	0.289163	0.137756
	0	1.13255		0	0	0	0.291455	0.149269	0	0.0756152
	0	0.122034		0	0	0.00771555	0.469041	0.183614	0.114606	0.0870446
		0.338423		0.0193853		0	0.411593	0.280717	0.368475	0.1969
		0.400437		0.0307015		0	0.381534	0.125103	0.20729	0.0318187
		0.722369		0.077252		0	0.450942	0	0.358683	0.0158801
		0.129879		0.0373883		0	0.018003	0.103091	0.402869	0.0458468
		0.158972		0.0670289		0	0	0	0.216987	0.0837838
		0.0816884		0.0382241		0.31174	0	0.236456	0.283016	0
		0.0929724		0.0343985		0	0.0199319	0.221316	0.30041	0.0463576
		0.0621102		0.0732013		0	0	0.184923	0.156869	0.00742622
		0.0402173		0		0.0454575	0	0.225182	0.219486	0
		0		0.0167813		0	0	0.272176	0.1781	0
		0.0535909		0.0203819		0	0.218061	0.200323	0	0
		0.0434321		0.0660966		0	0	0.143721	0.537751	0
		1.37674				0	0	0	0	0
		0.823635				0	0	0.439249	0.263188	0
		0.0357487				0	0	0.255931		0
		0.0215714				0	0	0.855173
						0	0	0.0437536
						0	0	2.27731
						0	0	0.285829
						0	0.0289333	0.724683
						0	0	0.472706
						0	0	1.38694
						0	0	0.31846
						0	0	0.0544268
						0	0	0.530026
						0	0.0436572	1.02434
							0.128271	0.0473221
							0.0289012	0.0836173
							0	0.354787
							0	0.236032
								0.220054
								0.296856
								0.276056
								0.234167
								0.4141
								0.229152
								0.128464
								0.6094
								0.291455
								0.469041
								0.411593
								0.381534
								0.450942
								0.018003
								0
								0
								0.0199319
								0
								0
								0
								0.218061
								0
								0
								0
								0
								0
								0
								0
								0
								0.0289333
								0
								0
								0
								0
								0
								0.0436572
								0.128271
								0.0289012
								0.323346
								1.41172
								0.317238
								1.13255
								0.122034
								0.338423
								0.400437
								0.722369
								0.129879
								0.158972
								0.0816884
								0.0929724
								0.0621102
								0.0402173
								0
								0.0535909
								0.0434321
								1.37674
								0.823635
								0.0357487
								0.0215714

## Sheet: Figure 1O Statistical analysis
Parameter
Table Analyzed	Hemotin LOF and Rescues Vacuolation OVI measurements
One-way analysis of variance
P value	P<0.0001
P value summary	***
Are means signif. different? (P < 0.05)	Yes
Number of groups	10
F	9.441
R squared	0.1491
Bartlett's test for equal variances
Bartlett's statistic (corrected)	660.8
P value	P<0.0001
P value summary	***
Do the variances differ signif. (P < 0.05)	Yes
ANOVA Table	SS	df	MS
Treatment (between columns)	6.692	9	0.7436
Residual (within columns)	38.2	485	0.07876
Total	44.89	494
Bonferroni's Multiple Comparison Test	Mean Diff.	t	Significant? P < 0.05?	Summary	95% CI of diff
wild-type vs hemoA4	-0.2391	3.593	Yes	*	-0.4574 to -0.02078
wild-type vs UAS-hemo-RNAi	-0.324	4.184	Yes	**	-0.5780 to -0.06994
wild-type vs UAS-hemoFL;hemoA4	0.01522	0.2246	No	ns	-0.2071 to 0.2375
wild-type vs UAS-hemo-ORF;hemoA4	0.02647	0.3621	No	ns	-0.2133 to 0.2662
wild-type vs UAS-hemo-GFP;hemoA4	0.01327	0.2067	No	ns	-0.1973 to 0.2239
wild-type vs UAS-ORF2;hemoA4	-0.2259	3.559	Yes	*	-0.4341 to -0.01769
wild-type vs CG7691-GF;hemoA4	-0.2142	3.686	Yes	*	-0.4049 to -0.02358
wild-type vs UAS-hemoFS;hemoA4	-0.1797	2.677	No	ns	-0.3999 to 0.04050
wild-type vs frayPZ/hemoA4	-0.02695	0.4033	No	ns	-0.2462 to 0.1923
hemoA4 vs UAS-hemo-RNAi	-0.08491	1.202	No	ns	-0.3167 to 0.1469
hemoA4 vs UAS-hemoFL;hemoA4	0.2543	4.246	Yes	**	0.05781 to 0.4508
hemoA4 vs UAS-hemo-ORF;hemoA4	0.2655	4.032	Yes	**	0.04949 to 0.4816
hemoA4 vs UAS-hemo-GFP;hemoA4	0.2523	4.519	Yes	***	0.06915 to 0.4355
hemoA4 vs UAS-ORF2;hemoA4	0.01317	0.2395	No	ns	-0.1672 to 0.1936
hemoA4 vs CG7691-GF;hemoA4	0.02484	0.5098	No	ns	-0.1350 to 0.1847
hemoA4 vs UAS-hemoFS;hemoA4	0.05937	1.003	No	ns	-0.1348 to 0.2535
hemoA4 vs frayPZ/hemoA4	0.2121	3.605	Yes	*	0.01909 to 0.4051
UAS-hemo-RNAi vs UAS-hemoFL;hemoA4	0.3392	4.724	Yes	***	0.1036 to 0.5748
UAS-hemo-RNAi vs UAS-hemo-ORF;hemoA4	0.3504	4.56	Yes	***	0.09833 to 0.6026
UAS-hemo-RNAi vs UAS-hemo-GFP;hemoA4	0.3373	4.926	Yes	***	0.1126 to 0.5619
UAS-hemo-RNAi vs UAS-ORF2;hemoA4	0.09809	1.447	No	ns	-0.1243 to 0.3204
UAS-hemo-RNAi vs CG7691-GF;hemoA4	0.1098	1.748	No	ns	-0.09624 to 0.3158
UAS-hemo-RNAi vs UAS-hemoFS;hemoA4	0.1443	2.026	No	ns	-0.08933 to 0.3779
UAS-hemo-RNAi vs frayPZ/hemoA4	0.297	4.187	Yes	**	0.06434 to 0.5297
UAS-hemoFL;hemoA4 vs UAS-hemo-ORF;hemoA4	0.01125	0.1677	No	ns	-0.2088 to 0.2313
UAS-hemoFL;hemoA4 vs UAS-hemo-GFP;hemoA4	-0.001945	0.03395	No	ns	-0.1899 to 0.1860
UAS-hemoFL;hemoA4 vs UAS-ORF2;hemoA4	-0.2411	4.27	Yes	**	-0.4263 to -0.05590
UAS-hemoFL;hemoA4 vs CG7691-GF;hemoA4	-0.2294	4.555	Yes	***	-0.3947 to -0.06421
UAS-hemoFL;hemoA4 vs UAS-hemoFS;hemoA4	-0.1949	3.22	No	ns	-0.3935 to 0.003682
UAS-hemoFL;hemoA4 vs frayPZ/hemoA4	-0.04217	0.7003	No	ns	-0.2397 to 0.1553
UAS-hemo-ORF;hemoA4 vs UAS-hemo-GFP;hemoA4	-0.01319	0.2078	No	ns	-0.2215 to 0.1951
UAS-hemo-ORF;hemoA4 vs UAS-ORF2;hemoA4	-0.2524	4.022	Yes	**	-0.4582 to -0.04651
UAS-hemo-ORF;hemoA4 vs CG7691-GF;hemoA4	-0.2407	4.198	Yes	**	-0.4288 to -0.05262
UAS-hemo-ORF;hemoA4 vs UAS-hemoFS;hemoA4	-0.2062	3.103	No	ns	-0.4241 to 0.01181
UAS-hemo-ORF;hemoA4 vs frayPZ/hemoA4	-0.05342	0.8075	No	ns	-0.2704 to 0.1636
UAS-hemo-GFP;hemoA4 vs UAS-ORF2;hemoA4	-0.2392	4.587	Yes	***	-0.4102 to -0.06811
UAS-hemo-GFP;hemoA4 vs CG7691-GF;hemoA4	-0.2275	5.002	Yes	***	-0.3767 to -0.07831
UAS-hemo-GFP;hemoA4 vs UAS-hemoFS;hemoA4	-0.193	3.413	Yes	*	-0.3784 to -0.007509
UAS-hemo-GFP;hemoA4 vs frayPZ/hemoA4	-0.04022	0.7159	No	ns	-0.2245 to 0.1441
UAS-ORF2;hemoA4 vs CG7691-GF;hemoA4	0.01167	0.2626	No	ns	-0.1341 to 0.1574
UAS-ORF2;hemoA4 vs UAS-hemoFS;hemoA4	0.0462	0.8294	No	ns	-0.1365 to 0.2289
UAS-ORF2;hemoA4 vs frayPZ/hemoA4	0.1989	3.595	Yes	*	0.01740 to 0.3805
CG7691-GF;hemoA4 vs UAS-hemoFS;hemoA4	0.03453	0.6973	No	ns	-0.1279 to 0.1970
CG7691-GF;hemoA4 vs frayPZ/hemoA4	0.1873	3.813	Yes	**	0.02617 to 0.3484
UAS-hemoFS;hemoA4 vs frayPZ/hemoA4	0.1527	2.567	No	ns	-0.04243 to 0.3479

## Sheet: Figure 2D
FYVE measurements	wildtype	hemoA4	UAS-hemoFL;hemoA4	UAS-hemo-ORF;hemoA4	UAS-ORF2;hemoA4	UAS-hemo-GFP;hemoA4	UAS-hemoFS;hemoA4	CG7691-GF;hemoA4
Occupied Area Index	0.136546	0.431916	0.225254	0.0684915	0.122982	0.0893504	0.134779	0.486984
FYVE Area/Centroid Area	0.136482	0.208195	0.18936	0.105956	0.333777	0.0909035	0.0423172	0.296967
	0.131153	0.552297	0.0294863	0.0539759	0.203485	0.0991988	0.155819	0.356171
	0.21085	0.347391	0.203434	0.145433	0.1855	0.116751	0.302954	0.260164
	0.113846	0.265554	0.0894508	0.204466	0.27497	0.0824531	0.170018	0.384529
	0.0775679	0.261286	0.0407533	0.134537	0.246842	0.124673	0.156902	0.318861
	0.113994	0.491765	0.0225902	0.115867	0.309414	0.186289	0.296476	0.340405
	0.119525	0.352723	0.182162	0.13742	0.282401	0.15111	0.418972	0.257283
	0.0871245	0.329078	0.0245413	0.297894	0.219731	0.112962	0.311753	0.119468
	0.291112	0.364295	0.0941361	0.0700917	0.264628	0.0426093	0.283824	0.0572675
	0.249434	0.122702	0.038353	0.20626	0.104425	0.127115	0.333634	0.335805
	0.0432493	0.330444	0.12056	0.204419	0.381695	0.211779	0.360463	0.317217
	0.266537	0.164559	0.0537555	0.239594	0.278356	0.104094	0.307676	0.301638
	0.204327	0.431048	0.164804	0.137675	0.56606	0.232076	0.304858	0.282657
	0.310526	0.161314	0.106675	0.222805	0.258608	0.0419798	0.434383	0.291497
	0.18855	0.323711	0.161478	0.266451	0.207195	0.150774	0.209921	0.270936
	0.15823	0.119968	0.11235	0.238375	0.454782	0.127001	0.329751	0.102557
	0.288035	0.393322	0.146399	0.179364	0.348023	0.128601	0.489076	0.107853
	0.279378	0.325898	0.0930195	0.20366	0.215982	0.10932	0.175846	0.243021
	0.113116	0.527555	0.0640084	0.243267	0.159287	0.0811696	0.277537	0.247186
	0.128208	0.284425	0.0303877	0.171845	0.349021	0.223675	0.244044	0.329981
	0.132744	0.416052	0.013499	0.1943	0.123585	0.288286	0.328217	0.236125
	0.227383	0.0665542	0.0709651	0.0482083	0.537492	0.248443	0.105808	0.322844
	0.162324	0.153893	0.186844	0.0715578	0.30955	0.240016	0.320364	0.408863
	0.0573653	0.304436	0.0941303	0.080657	0.45932	0.22135	0.392288	0.288133
	0.125422	0.107923	0.103007	0.166941	0.3932	0.33434	0.436097	0.193895
	0.188732	0.245159	0.0769969	0.0869103	0.444552	0.112938	0.31159	0.184142
	0.332096	0.387876	0.108559	0.14243	0.473084	0.154406	0.345904	0.388591
	0.227068	0.425725	0.111974	0.151241	0.24732	0.122625	0.388591	0.497399
	0.193374	0.37884	0.104546	0.07202	0.308697	0.159245		0.247783
	0.108698	0.184704	0.211384		0.298011	0.0859306		0.241523
	0.13831	0.328482	0.194403		0.316404	0.342906		0.226971
	0.100809	0.326306	0.102332		0.343949	0.14504		0.219577
		0.150799	0.111083		0.149254	0.197134		0.121881
		0.15032	0.0865086		0.272842	0.250925		0.22196
		0.264592			0.297962	0.179		0.207616
		0.287264			0.289578	0.0550961		0.236382
					0.338772	0.119415		0.479893
					0.232593	0.0780611
					0.270445	0.14475
					0.268055
					0.354392
					0.240445
					0.456771
					0.282613
					0.252505
					0.235502
					0.364588
					0.372228
					0.255776
					0.242102
					0.340252

## Sheet: Figure 2D Statistical analysis
Table Analyzed	Hemotin LOF and Rescues FYVE OAI measurements
One-way analysis of variance
P value	P<0.0001
P value summary	***
Are means signif. different? (P < 0.05)	Yes
Number of groups	8
F	27.12
R squared	0.399
Bartlett's test for equal variances
Bartlett's statistic (corrected)	29.12
P value	0.0001
P value summary	***
Do the variances differ signif. (P < 0.05)	Yes
ANOVA Table	SS	df	MS
Treatment (between columns)	1.613	7	0.2304
Residual (within columns)	2.43	286	0.008497
Total	4.043	293
Bonferroni's Multiple Comparison Test	Mean Diff.	t	Significant? P < 0.05?	Summary	95% CI of diff
wildtype vs hemoA4	-0.1255	5.685	Yes	***	-0.1951 to -0.05587
wildtype vs UAS-hemoFL;hemoA4	0.06328	2.829	No	ns	-0.007245 to 0.1338
wildtype vs UAS-hemo-ORF;hemoA4	0.01557	0.6696	No	ns	-0.05775 to 0.08889
wildtype vs UAS-ORF2;hemoA4	-0.1279	6.232	Yes	***	-0.1925 to -0.06316
wildtype vs UAS-hemo-GFP;hemoA4	0.01813	0.8363	No	ns	-0.05023 to 0.08648
wildtype vs UAS-hemoFS;hemoA4	-0.1176	5.014	Yes	***	-0.1916 to -0.04366
wildtype vs CG7691-GF;hemoA4	-0.1036	4.721	Yes	***	-0.1727 to -0.03439
hemoA4 vs UAS-hemoFL;hemoA4	0.1888	8.684	Yes	***	0.1202 to 0.2573
hemoA4 vs UAS-hemo-ORF;hemoA4	0.141	6.228	Yes	***	0.06963 to 0.2125
hemoA4 vs UAS-ORF2;hemoA4	-0.002385	0.1203	No	ns	-0.06490 to 0.06013
hemoA4 vs UAS-hemo-GFP;hemoA4	0.1436	6.83	Yes	***	0.07730 to 0.2099
hemoA4 vs UAS-hemoFS;hemoA4	0.007827	0.3424	No	ns	-0.06426 to 0.07991
hemoA4 vs CG7691-GF;hemoA4	0.02192	1.029	No	ns	-0.04522 to 0.08905
UAS-hemoFL;hemoA4 vs UAS-hemo-ORF;hemoA4	-0.04771	2.08	No	ns	-0.1200 to 0.02461
UAS-hemoFL;hemoA4 vs UAS-ORF2;hemoA4	-0.1911	9.484	Yes	***	-0.2547 to -0.1276
UAS-hemoFL;hemoA4 vs UAS-hemo-GFP;hemoA4	-0.04515	2.116	No	ns	-0.1124 to 0.02212
UAS-hemoFL;hemoA4 vs UAS-hemoFS;hemoA4	-0.1809	7.817	Yes	***	-0.2539 to -0.1079
UAS-hemoFL;hemoA4 vs CG7691-GF;hemoA4	-0.1668	7.726	Yes	***	-0.2349 to -0.09874
UAS-hemo-ORF;hemoA4 vs UAS-ORF2;hemoA4	-0.1434	6.787	Yes	***	-0.2101 to -0.07678
UAS-hemo-ORF;hemoA4 vs UAS-hemo-GFP;hemoA4	0.002559	0.1149	No	ns	-0.06764 to 0.07276
UAS-hemo-ORF;hemoA4 vs UAS-hemoFS;hemoA4	-0.1332	5.55	Yes	***	-0.2089 to -0.05752
UAS-hemo-ORF;hemoA4 vs CG7691-GF;hemoA4	-0.1191	5.291	Yes	***	-0.1901 to -0.04813
UAS-ORF2;hemoA4 vs UAS-hemo-GFP;hemoA4	0.146	7.53	Yes	***	0.08485 to 0.2071
UAS-ORF2;hemoA4 vs UAS-hemoFS;hemoA4	0.01021	0.478	No	ns	-0.05715 to 0.07758
UAS-ORF2;hemoA4 vs CG7691-GF;hemoA4	0.0243	1.235	No	ns	-0.03773 to 0.08633
UAS-hemo-GFP;hemoA4 vs UAS-hemoFS;hemoA4	-0.1358	6.039	Yes	***	-0.2067 to -0.06488
UAS-hemo-GFP;hemoA4 vs CG7691-GF;hemoA4	-0.1217	5.827	Yes	***	-0.1875 to -0.05584
UAS-hemoFS;hemoA4 vs CG7691-GF;hemoA4	0.01409	0.6199	No	ns	-0.05758 to 0.08576

## Sheet: Figure 2E
FYVE-Lysotracker colocalisation	FYVE-Lysotracker wt	FYVE-Lysotracker A4
Pearson's Coefficient	-0.199	0.462
	0.113	0.316
	0.16	0.758
	-0.094	0.478
	-0.118	0.548
	0.216	0.371
	0.041	0.708
	-0.062	0.362
	0.215	0.862
	0.101	0.371
	0.079	0.421
	0.141	0.284
	0.241	0.256
	-0.21	0.322
	0.58	0.682
	-0.175	0.576
	0.217	0.423
	-0.058
	0.135
	0.108
	-0.001
	-0.201
	-0.022
	0.172
	-0.06
	0.345
	-0.237
	0.172
	0.163
	0.245
	-0.072

## Sheet: Figure 2E Statistical analysis
Parameter			Parameter
Table Analyzed	Pearson's coeffcients		Table Analyzed
Column A	FYVE-Lysotracker wt		Column A
vs	vs		vs
Column B	FYVE-Lysotracker A4		Column B
Mann Whitney test			Mann Whitney test
P value	P<0.0001		P value
Exact or approximate P value?	Gaussian Approximation		Exact or approximate P value?
P value summary	***		P value summary
Are medians signif. different? (P < 0.05)	Yes		Are medians signif. different? (P < 0.05)
One- or two-tailed P value?	Two-tailed		One- or two-tailed P value?
Sum of ranks in column A,B	513 , 663		Sum of ranks in column A,B
Mann-Whitney U	17		Mann-Whitney U

## Sheet: Figure 2F
Hemotin colocalisation with Lysotracker and FYVE	FYVE-Hemotin	Lysotracker-Hemotin
Pearson's coeficient	0.307	0.391
	0.256	-0.018
	0.306	-0.067
	0.372	-0.026
	0.447	-0.214
	0.558	0.217
	0.365	-0.07
	0.369	-0.06
	0.216	0.76
	0.266	0.311
	0.28	0.053
	0.513	0.089
	0.409	-0.11
	0.377	0.043
	0.308	0.398
	0.536	0.265
	0.329	0.215
	0.533	0.447
	0.269	0.427
	0.529	0.160579
	0.32
	0.385
	0.333
	0.691
	0.429
	0.654
	0.49
	0.401741

## Sheet: Figure  2F Statistical analysis
Parameter
Table Analyzed	Pearson's coefficients
Column E	FYVE-Rab7 wt
vs	vs
Column F	FYVE-Rab7 A4
Mann Whitney test
P value	P<0.0001
Exact or approximate P value?	Gaussian Approximation
P value summary	***
Are medians signif. different? (P < 0.05)	Yes
One- or two-tailed P value?	Two-tailed
Sum of ranks in column E,F	312 , 1014
Mann-Whitney U	81

## Sheet: Figure 3D
pHrodo intensity measurements		wt					hemo A4
	0	7.813	18.385	10.231	13.595	10.324	7.622	7.135	13.081	12	18.865
	1.5	12.187	26.962	13.731	11.432	10.514	25.865	6.73	14.027	11.656	17.865
	3	32.786	20.019	19.577	19.216	17.649	37.405	10.378	17.568	12.156	19.73
	4.5	58.6	17.231	43.404	14.757	28.243	45.432	11.081	13.054	11.969	21.081
	6	63.983	19.904	55.808	26.811	48.622	50.865	9.838	7.811	14.438	12.892
	7.5	82.638	16.75	63.25	42.27	74.757	55.811	15	10.324	14.188	11.919
	9	83.273	14.519	83.423	48.784	78.811	46.351	27.865	5.973	13.906	18.595
	10.5	86.077	17.462	65.115	51.243	42.486	56	42.757	7.243	11.969	26.622
	12	83.684	24.173	91.25	23.946	44.865	60.459	57.378	8.459	20.344	43.973
	13.5	81.572	34.096	97.846	96.946	65.243	51.865	65.297	13.189	19.75	42.892
	15	80.021	61.846	106.865	118.919	76.811	61.568	53.351	12.324	24.25	40.811
	16.5	82.544	88.288	120.096	135.297	174.486	62.649	56.324	19.946	31	44.865
	18	85.796	113.038	122.615	163.162	153.216	63	55.838	26.243	36.75	36.892
	19.5	108.395	110.096	136.481	119.135	162.459	64.324	69.189	33.27	41.25	31.541
	21	112.863	115.481	121.058	118.351	183.243	66.757	65.622	36.595	42.594	32.919
	22.5	106.077	118.038	118.327	138.676	211.703	65.432	82.784	48.595	50.219	43.081
	24	115.068	117.846	107.865	175.973	189.189	50.297	72.405	57.162	39.219	50.432
	25.5	107.33	133.5	134.788	175.081	181.838	58.081	74.243	51.297	39.812	54.027
	27	97.815	114.769	120.192	161.784	196.432	61.541	78.459	63.054	52.25	51.811
	28.5	99.236	103.981	116	165.649	214.405	63.459	80.649	64.027	65.5	50.108
	30	97.236	98.519	116.942	160.946	218	57.811	70.378	73.703	69	52.865
	31.5	102.507	113.865	113.519	127.811	218.081	60.216	64.027	73.027	56.375	51.595
	33	101.722	118.788	146.212	100.459	219.054	51.703	72.865	76.108	58.219	54.811
	34.5	99.909	119.885	131.519	138.054	202.081	54.432	63.135	80.162	54.938	43.568
	36	106.264	122.596	116.885	128.135	201.27	54.135	54.432	80.378	65.969	58.919
	37.5	100.769	123.308	140.154	130.865	227.568	51.73	59.824	70.568	66.906	63.541
	39	100.376	124.923	149.346	157.297	211.324	47.514	65.216	57.459	69.188	60.405
	40.5	97.834	118.673	142.788	162	216.703	42.622	60.324	52.594	72.438	64.189
	42	98.04	124.558	163.327	139.054	219.243	42.27	63.189	55.844	75.406	67.162
	43.5	95.012	128.058	161.75	125.946	211.432	37.486	55.108	57.094	78.719	66.432
	45	97.311	132.385	161.615	132.892	211.432	44.568	57.108	59	85.75	65.108
	46.5	97.423	134.538	153.673	125.892	220.946	47.919	57.405	55.75	85.938	60.622

## Sheet: Figure 3D Statistical analysis
Parameter
Table Analyzed	phrodo intensity
Two-way RM ANOVA	Matching by cols
Source of Variation	% of total variation	P value
Interaction	8.32	P<0.0001
Time	36.18	P<0.0001
Column Factor	33.52	0.0007
Subjects (matching)	9.6285	P<0.0001
Source of Variation	P value summary	Significant?
Interaction	***	Yes
Time	***	Yes
Column Factor	***	Yes
Subjects (matching)	***	Yes
Source of Variation	Df	Sum-of-squares	Mean square	F
Interaction	31	73530	2372	5.386
Time	31	319700	10310	23.42
Column Factor	1	296200	296200	27.85
Subjects (matching)	8	85090	10640	24.15
Residual	248	109200	440.4
Number of missing values	0
Bonferroni posttests
wt vs hemoA4
Column Factor	wt	hemoA4	Difference	95% CI of diff.
0.0000	12.07	11.74	-0.329	-56.04 to 55.38
1.500	14.97	15.23	0.2634	-55.44 to 55.97
3.000	21.85	19.45	-2.402	-58.11 to 53.30
4.500	32.45	20.52	-11.92	-67.63 to 43.78
6.000	43.03	19.17	-23.86	-79.56 to 31.85
7.500	55.93	21.45	-34.48	-90.19 to 21.22
9.000	61.76	22.54	-39.22	-94.93 to 16.48
10.50	52.48	28.92	-23.56	-79.27 to 32.15
12.00	53.58	38.12	-15.46	-71.17 to 40.25
13.50	75.14	38.6	-36.54	-92.25 to 19.16
15.00	88.89	38.46	-50.43	-106.1 to 5.275
16.50	120.1	42.96	-77.19	-132.9 to -21.48
18.00	127.6	43.74	-83.82	-139.5 to -28.11
19.50	127.3	47.91	-79.4	-135.1 to -23.69
21.00	130.2	48.9	-81.3	-137.0 to -25.60
22.50	138.6	58.02	-80.54	-136.2 to -24.84
24.00	141.2	53.9	-87.29	-143.0 to -31.58
25.50	146.5	55.49	-91.02	-146.7 to -35.31
27.00	138.2	61.42	-76.78	-132.5 to -21.07
28.50	139.9	64.75	-75.11	-130.8 to -19.40
30.00	138.3	64.75	-73.58	-129.3 to -17.87
31.50	135.2	61.05	-74.11	-129.8 to -18.40
33.00	137.2	62.74	-74.51	-130.2 to -18.80
34.50	138.3	59.25	-79.04	-134.7 to -23.34
36.00	135	62.77	-72.26	-128.0 to -16.56
37.50	144.5	62.51	-82.02	-137.7 to -26.31
39.00	148.7	59.96	-88.7	-144.4 to -32.99
40.50	147.6	58.43	-89.17	-144.9 to -33.46
42.00	148.8	60.77	-88.07	-143.8 to -32.36
43.50	144.4	58.97	-85.47	-141.2 to -29.77
45.00	147.1	62.31	-84.82	-140.5 to -29.11
46.50	146.5	61.53	-84.97	-140.7 to -29.26
Column Factor	Difference	t	P value	Summary
0.0000	-0.329	0.01888	P > 0.05	ns
1.500	0.2634	0.01512	P > 0.05	ns
3.000	-2.402	0.1379	P > 0.05	ns
4.500	-11.92	0.6843	P > 0.05	ns
6.000	-23.86	1.369	P > 0.05	ns
7.500	-34.48	1.979	P > 0.05	ns
9.000	-39.22	2.251	P > 0.05	ns
10.50	-23.56	1.352	P > 0.05	ns
12.00	-15.46	0.8873	P > 0.05	ns
13.50	-36.54	2.097	P > 0.05	ns
15.00	-50.43	2.894	P > 0.05	ns
16.50	-77.19	4.43	P<0.001	***
18.00	-83.82	4.811	P<0.001	***
19.50	-79.4	4.557	P<0.001	***
21.00	-81.3	4.666	P<0.001	***
22.50	-80.54	4.622	P<0.001	***
24.00	-87.29	5.009	P<0.001	***
25.50	-91.02	5.224	P<0.001	***
27.00	-76.78	4.406	P<0.001	***
28.50	-75.11	4.31	P<0.001	***
30.00	-73.58	4.223	P<0.01	**
31.50	-74.11	4.253	P<0.001	***
33.00	-74.51	4.276	P<0.001	***
34.50	-79.04	4.536	P<0.001	***
36.00	-72.26	4.147	P<0.01	**
37.50	-82.02	4.707	P<0.001	***
39.00	-88.7	5.09	P<0.001	***
40.50	-89.17	5.117	P<0.001	***
42.00	-88.07	5.055	P<0.001	***
43.50	-85.47	4.905	P<0.001	***
45.00	-84.82	4.868	P<0.001	***
46.50	-84.97	4.876	P<0.001	***

[truncated: 28 more sheets: Figure 3E , Figure 3E Statistical analysis, Figure 3J, Figure 3J Statistical analysis, Figure 3L, Figure 3L Statistical analysis, Figure 3M, Figure 3M Statistical analysis, Figure 5C, Figure 5C Statistical analysis, Figure 5G, Figure 5G Statistical analysis, Figure 5H, Figure 5H Statistical analysis, Figure 6J, Figure 6J Statistical analysis, Supp Figure 1K, Supp Figure1K Statistics, Supp Figure 2B-C, Supp Figure 2B-C Statistics …]
