# Supplementary material for: Hemotin, a Regulator of Phagocytosis Encoded by a Small ORF and Conserved across Metazoans
Source: PLoS Biol. 2016 Mar 25;14(3):e1002395. doi: 10.1371/journal.pbio.1002395 (PMC4807881; doi:10.1371/journal.pbio.1002395)
Supplement: S4 File — (TXT) [file pbio.1002395.s011.txt]

SUPPLEMENTARY FILE 4: Hemo and Snn amino acid sequences used in this study with their respective accession numbers:
>Hemo_Apis_mellifera gi|328786117|ref|XP_003250714.1|
MGDEISIFLVVFLAIGGIIMMSALLACYACIFRDLCCRPEDRSKRRRPQSPRHEPDDPNRPRLDAILLNDITQGESMPTESEKV
>Hemo_Bombus_terrestris gi|340724064|ref|XP_003400405.1|
MGDEISIFLVVILAIGGLMMMSALLACYACIFRDLCCRPEDRSKRRRAQSPHHEPDDPNRPRLEAMLLNDITQGESMPTESEKV
>Hemo_Camponotus_floridanus gi|307167507|gb|EFN61080.1|
MDDNVSIFLVVILAISGLTMLTALLACYACIFRDLCCRPGGRSKRRRQRSLQQEIDNPNRTTLNTIPLNDITQGESMPTESEKI
>Hemo_Harpegnathos_saltator gi|307206304|gb|GL448535.1|DNA|
MDDLISIMLVVILAIGGLMMMTALLTCYVCIFRDLCCRPQNRFKRRRQQNEQRECDNLNRGRSDAIPLNDITQGESMPTESEKV
>Hemo_Megachile_rotundata gi|340538718|gb|GL985817.1|DNA|
MRDEISIFLVVILAIGGLMMMSALLACYACIFRDLCCRPEDRSKRRRPQSPHHEPDDPNRPRMDTMLMNDITQGESMPTESEKV
>Hemo_Microplitis_demolitorgi|939666702|ref|XM_008548724.2|mRNA|
MDEELSISLVIILVIGGIMITALLTCYACIFRDLCCQRVDRAKRRRTGRSPAAGGSGDVTRNRHDVIQLNDITQGESMPTETEKI
>Hemo_Cerapachys_biroigi|759077889|ref|XM_011350424.1|mRNA|
MDDKTSMFLVIILAIGGLTMMIALLTCYACIFRDLCCRLRNRSKRQRQHSFQQEFDHNRSKFDTMPLNDITQQRDSMPTESEKI
>Hemo_Solenopsis_invicta gi|322791120|gb|GL766012.1|DNA|
MDEGPISIFLVVILATVGLMMITSLLACYACIFRDLCCRLGNRAKRRRQQNPQRELDNPNRARLDVIPLNDITTMTTQMESMPTESEKI
>Hemo_Nasonia_vitripennis gi|156546936|ref|XP_001603933.1|
MAIEDTSIFLVVILAVGGISMMTTLLACYICIFRDLCCRSQPFKSTKNLRRRARTKKRRKKKGDCANQQKPGSADIVTLYDLTQPADISMPTESENL
>Hemo_Aedes_aegypti gi|78216046|gb|CH477403.1|DNA|
MEGEVSVLLVITVIIGTVLMTSLLACYICVFRQLCCSTDMDLDRSYSQRSSKRTYTLRDSTNMAEITNITSQQTEIEKV
>Hemo_Anopheles_gambiae gi|116234532|gb|CM000357.1|DNA|
MEGEVSVLLVITVIIGTILMTSLLACYICVFRQLCCSRDMDLDRSYSTRGSKRTLRDSTNLAEITNITSQQTEIEKV
>Hemo_Culex_quinquefasciatus gi|145648943|gb|DS231868.1|DNA|
MEGEVSILLVITVIIGTVLMTSLLACYICVFRQLCCSADSDLDRSYSQRSSKRTYTLRDSTNMVEITNITKSELTEIEKV
>Hemo_Ceratitis_capitata gi|488302759|ref|NW_004524423.1|DNA|
MYIIYIFMYIYTYIYLYYSVCTLVVFIVFLLFSCYLCFSYISFFLFFFVDRKTITEMCFKSLCVVEMKSDSVKVKATHTYTYTYTRMYSCTFLFMP
>Hemo_Drosophila_melanogaster gi|386766047|ref|NP_001247180.1|
MDCFKVFEVVFQSEINPLLLIPAVATIALTLCCYCYHGYQWIRDRRTARIEEQQAQLPLPLSRISITPGCSMVATTKLTHSRNSVDIY
>snn_Homo gi|4507117|ref|NP_003489.1|
MSIMDHSPTTGVVTVIVILIAIAALGALILGCWCYLRLQRISQSEDEESIVGDGETKEPFLLVQYSAKGPCVERKAKLMTPNGPEVHG
>snn_Esox_lucius gi|742113240|ref|XP_010872918.1|
MYITDHSPSTGVVTIGVILIAVAALSVLICICWCYLRLQRIVQSEDEESIVGEGETKEPFLSVKYCTRVPNIEHKSRLSHNSTEIHT
>snn_Salmo_salar gi|291190266|ref|NP_001167095.1|
MYITDHSPTTGVVTIVVILIAVAALGVLICGCWCYLLLQRIGQSEDEESIVGEGETKEPFLMVQYSTRGPHVEHKTKLTHNGTENHT
>snn_Osmerus_mordax gi|225707270|gb|ACO09481.1|
MPIVDHSPTTGVVTVLVILIAVAALGALICGCWCYLRLQRIGQSEDEESIVGEGETKEPFLMVQYSRDPHVEHKLKLNPNVENHSHPFVVKLQ
>snn_Anolis_carolinensis gi|637363242|ref|XP_008120632.1|
MDHSPTTGVVTVIVTLIAVAALGALILGCWCYLRLQRLSQSEDEESIVGEGEAKEPFLMVQYSARGPCTERKTRLSAPGPNEQHA
>snn_Ornithorhynchus anatinus gi|620970388|ref|XP_007659764.1|
MSIMDHSPTTGVVTVIVILIAIAALGALILGCWCYLRLQHISQSEDEESIVGDGETKEPFLLVQYSAKGPCVERKAKLTPNGAEVHS
>snn_Gallus gi|694016437|ref|NP_001289109.1|
MSITDHSPTTGVVTVIVILIAIAALGALILGCWCYLRLQRISQSEDEESIVGEGETKEPFLLVQYSAKGPCVERKAKLTPNGTDVHS
>snn_Mus_musculus gi|6678051|ref|NP_033249.1|
MSIMDHSPTTGVVTVIVILIAIAALGALILGCWCYLRLQRISQSEDEESIVGDGETKEPFLLVQYSAKGPCVERKAKLMTANSPEVHG
>snn_Macaca_mulatta gi|967501557|ref|XP_014981083.1| 
MSIMDHSPTTGVVTVIVILIAIAALGALILGCWCYLRLQRISQSEDEESIVGDGETKEPFLLVQYSAKGPCVERKAKLMTPNGPEVHG
>Eptatretus_burgeri gi|53862900|gb|BJ648039.1|mRNA|
MTTLDHSPTTGIVTVIVIMMAVAALGTLLLGCWCCLRIWQGTPTPEDEESIVGDGVRKDPFLVPGPINGQTSPHTNPKAVLISNGPQS
>Leucoraja_erinacea gi|114862966|gb|EE992061.1|mRNA|
MSTDHSPTTGVVTVIVILIAIAALGALILGCWCYLRLQRIGQSEDEESIVGDGETKEPFLLVQYSAKGPRVERKAKLTSAASEGHG
>snn_Latimeria chalumnae gi|557023688|ref|XP_006012053.1|
MSIMDHSPTTGVVTVIVILIAIAALGALILGCWCYLRLQRIGQSEDEESIVGEGETKEPFLLVQYSAKGPRVERKAKLTPNGTEGHS
>Petromyzon_marinus UniProtKB S4R8K3
MLPMDHSPTTGVVTVIVILIAIAALGALICGCWCYLRLQRASCPSEDQESMVGKGSSREPFLMVQMPAKGPCPERQAILISDQTGG
>hemo_Dsechelia gi|19534326  5|ref|XM_002038183.1|mRNA|
MDYFKVFEIIFHSNLFLLIPFVAMIALCCYCYHCYQIRDRRRARIEEQKAQLPLPLSRMSITPGCSMVASTRLTHSRNSVDIY
>hemo_Derecta gi|110313975|gb|CH954181.1|DNA|
MDGFKVFEVVYHSPISPLLLIPPVVTIALTLACYCYHCHQCIRDRRTARIEEQQARKQLLPLPLSRLSITPGCKEVACTKLTHTRNSVDIY
>hemo_Dauraria gi|190043647|gb|DK268704.1|mRNA|
MSVGCVMDLNFLKSQCLKIDPILLVPFGVVFAMALLCYCYHCHQCVRDRRRARYEKRELPQPLNRLSISPGCPIIASTKLTHCNNCSEVY
>hemo_Dpseudobscura gi|72538625|gb|CM000070.2|DNA|
MDWSMKSHLLAYYYQCPNISPWCLILFGAIVAVTLVCYSCHCYQFIRDRRRLRSQNRQLPQPLVRLSVSPGCPHIINTKLTHSKNLAEAY
>hemo_Drhopaloa gi|358407213|gb|JH404649.1|DNA|
MDYFKVFEIIFHSEINLFLLIPFVAMIALTLCCYCYHCYQCIRDRRRARIEEQKAQLPLPLSRMSITPGCSMVASTRLTHSRNSVDIY
>hemo_Dvirilis gi|110308850|gb|CH940652.1|DNA|
MNATTILDWLEEEHYCISLLYLIPSVAIGVLLLICYTFYCYLCVREYRRMAQLEKSAASRQTEIPRRPRFSTVQSIRRTHQNRQTELY
>hemo_Dmojavensis gi|109939712|gb|CH933806.1|DNA|
MNTTAIFEWLEHKHFCISMLYLIPSVMAALILLIGCAYYCYLTVRECRRRAWIDRSNTRVWAGNEQTENIRQIHQNRQCDYY
>hemo_Dgrimshawi gi|109932860|gb|CH916369.1|DNA|
MSIEWLQEHQLCISALYLILFGLITIPSIICLCYCCYLYGRQRRLTADLEKLNPQQQKFSTVSTTREAHQNRQAEYY
>hemo_Dwillinstoni gi|111135091|gb|CH964272.1|DNA|
MNSTGTWIFMYIPNGPVISWYFLIPSVILLILCHILCIYHCVGLYRRRYKSRAQEQASRQDSIKNSSMVGIAVSTRQSHDAMTLNCY
>hemo_Dsimulans gi|195553299|ref|NW_002044272.1|DNA|
MDYFKVFEIVFHSEINPFLLIPFVAMIALTLCCYCYHCYQCIRDRRRARIEEQKAQLPLPLSRMSITPGCSMVASTRLTHSRNSVDIY
>hemo_Dyakuba gi|195505623|ref|NT_167065.1|DNA|
MDDFKVLTIVYISQINPLWLIPSVVLMALTLVCYCYHCHQCIRDRRTARIEDHKALLPLPLSRLSIIPGYNEVASTKLTHSRNSVDIY
>hemo_Dpermisilis gi|195146454:8741953-8742552|DNA|
MDWSMKSHLLAYYYYQCPNISPWCLILFGGIVAVTLVCYSCHCYQFIRDRRRLRSQNRQLPQPLVRLSVSPGCPHIINTKLTHSKNLAEAY

1
